# Supplementary material for: A Comprehensive Evaluation of Zirconia-Reinforced Glass Ionomer Cement’s Effectiveness in Dental Caries: A Systematic Review and Network Meta-Analysis
Source: Dent J (Basel). 2023 Sep 8;11(9):211. doi: 10.3390/dj11090211 (PMC10529821; doi:10.3390/dj11090211)
Supplement: Supplementary file 1 [file dentistry-11-00211-s001.zip]

Archive with 1 entries (1 files):
- dentistry-2476625-supplementary.pdf
